# Supplementary material for: Cell membrane asymmetries and cellular aging
Source: Biochem J. 2025 Oct 9;482(20):1517–29. doi: 10.1042/BCJ20253265 (PMC12687462; doi:10.1042/BCJ20253265)
Supplement: Online supplementary table 1 [file bcj-482-20-BCJ20253265-s002.xlsx]

## Sheet: Supplementary table 1
Supplementary table 1. Asymmetrically segregated proteins identified across five proteome studies.
Protein	Systematic gene name	Okada et al.	Thayer et al.	Yang et al.	Sugiyama et al.	Eldekak et al.	Enrichment	GO term*	RLS**	PMID RLS ***
Agx1	YFL030W			x			Daughter	other
Alr1	YOL130W				x		Mother	membrane
Arc15	YIL062C			x			Daughter	other
Arg1	YOL058W			x			Mother	other
Aro10	YDR380W			x			Daughter	other	increased	PMID:37086368
Asp1	YDR321W	x					Mother	other
Atg19	YOL082W			x			Daughter	membrane
Atp1	YBL099W			x			Mother	membrane	decreased	PMID:37086368
Atp2	YJR121W			x			Mother	membrane	decreased	PMID:37086368
Bem4	YPL161C			x			Daughter	other	decreased	PMID:23837470
Bgl2	YGR282C	x	x		x		Mother	other
Brr1	YPR057W			x			Daughter	other
Can1	YEL063C			x			Mother	membrane	increased	PMID:26456335
Car2	YLR438W			x			Daughter	other	decreased	PMID:31646149
Ccw14	YLR390W-A				x		Mother	membrane
Chs5	YLR330W			x			Daughter	membrane
Cis3	YJL158C				x		Mother	membrane
Cot1	YOR316C				x		Mother	membrane
Cpa2	YJR109C			x			Mother	other
Crh1	YGR189C				x		Mother	membrane	increased	PMID:33790287
Crn1	YLR429W			x			Daughter	other
Crp1	YHR146W			x			Mother	other
Csi2	YOL007C			x			Mother	other
Ctr1	YPR124W			x		x	Mother	membrane	decreased	PMID:20657593
Cts1	YLR286C				x		Mother	other	decreased	PMID:29189912
Cwp1	YKL096W				x		Mother	membrane
Cyc1	YJR048W			x			Mother	other	increased	PMID:26456335
Dcs2	YOR173W	x					Mother	other
Did2	YKR035W-A			x			Mother	membrane	increased	PMID:26456335
Dip5	YPL265W				x		Mother	membrane
Dse4	YNR067C			x	x		Mother or daughter	other
Ecm33	YBR078W	x			x		Mother	membrane
Ede1	YBL047C			x			Daughter	other
Emp47	YFL048C			x			Mother	membrane
Ena1	YDR040C						Mother	membrane
Ena2	YDR039C						Mother	membrane
Ena5	YDR038C	x					Mother	membrane
Enb1	YOL158C				x		Mother	membrane
Ept1	YHR123W				x		Mother	membrane
Exg1	YLR300W				x		Mother	other
Exg2	YDR261C	x					Mother	membrane
Fcy2	YER056C			x			Mother	membrane	increased	PMID:26456335
Fet3	YMR058W			x	x	x	Mother	membrane	increased	PMID:26456335
Fks1	YLR342W			x			Mother	membrane	decreased	PMID:33790287
Fmp16	YDR070C			x			Daughter	other
Fmp42	YMR221C			x			Mother	membrane	increased	PMID:26456335
Fmp45	YDL222C			x			Mother	membrane
Ftr1	YER145C			x			Mother	membrane	decreased	PMID:33790287
Fui1	YBL042C					x	Mother	membrane
Gap1	YKR039W			x			Mother	membrane
Gas1	YMR307W	x			x		Mother	membrane	decreased	PMID: 31275960
Gas3	YMR215W	x			x		Mother	membrane
Gas5	YOL030W				x		Mother	membrane
Gic2	YDR309C			x			Mother	membrane
Glc7	YER133W			x			Daughter	other
Glt1	YDL171C			x			Mother	other
Gph1	YPR160W			x			Mother	other
Gsy1	YFR015C			x			Mother	other	increased	PMID:26456335
Gsy2	YLR258W				x		Mother	other
Hip1	YGR191W					x	Mother	membrane
His4	YCL030C			x			Daughter	other
Hmo1	YDR174W			x			Daughter	other
Hnm1	YGL077C					x	Mother	membrane
Hr1	YIR037W			x			Daughter	other
Hsp12	YFL014W			x			Daughter	membrane	decreased	PMID:22848679
Hsp150	YJL159W				x		Mother	other
Hst2	YPL015C			x			Daughter	other
Htb1	YDR224C			x			Daughter	other
Htl1	YCR020W-B			x			Daughter	other
Htz1	YOL012C			x			Daughter	other
Hxt1	YHR094C				x		Mother	membrane
Hxt2	YMR011W			x	x		Mother	membrane	increased	PMID:33790287
Hxt3	YDR345C	x			x		Mother	membrane
Hxt4	YHR092C				x		Mother	membrane	increased	PMID:33790287
Hxt7	YDR342C				x		Mother	membrane
Idh2	YOR136W			x			Mother	other	increased	PMID:26456335
Ina1	YLR413W				x		Mother	membrane
Ist2	YBR086C	x			x		Mother	membrane
Itr1	YDR497C	x		x			Mother	membrane	increased	PMID:26456335
Jsn1	YJR091C			x			Daughter	other	increased	PMID:33790287
Kel1	YHR158C			x			Daughter	cell cortex
Kel3	YPL263C			x			Mother	other
Kgd1	YIL125W			x			Mother	other
Kre6	YPR159W			x			Mother	membrane
Las17	YOR181W			x			Daughter	other
Loc1	YFR001W			x			Daughter	other	increased	PMID:19030232
Mep1	YGR121C			x			Mother	membrane
Mep2	YNL142W			x			Mother	membrane	increased	PMID:26456335
Mhp1	YJL042W			x			Daughter	other
Mrh1	YDR033W		x	x	x	x	Mother	membrane
Mrpl17	YNL252C			x			Daughter	other
Msb2	YGR014W			x			Mother	membrane
Mup1	YGR055W				x		Mother	membrane
Mup3	YHL036W			x			Mother	membrane	decreased	PMID:28495531
Num1	YDR150W	x			x		Mother	cell cortex	decreased	PMID:37086368
Opt1	YJL212C				x		Mother	membrane
Osw5	YMR148W			x			Mother	membrane
Pda1	YER178W			x			Mother	other	increased	PMID:23837470
Pdr12	YPL058C					x	Mother	membrane
Pdr5	YOR153W	x		x	x	x	Mother	membrane
Pdr8	YLR266C			x			Daughter	other
Pet10	YKR046C	x		x			Mother	membrane
Pgm2	YMR105C			x			Mother	other	increased	PMID:26456335
Pho23	YNL097C			x			Daughter	other	decreased	PMID:33790287
Pho3	YBR092C				x		Mother	other
Pho81	YGR233C			x			Daughter	other
Pil1	YGR086C			x			Daughter	membrane	increased	PMID:37086368
Pkc1	YBL105C			x			Daughter	membrane
Plb1	YMR008C				x		Mother	membrane
Pma1	YGL008C	x	x		x		Mother	membrane	increased	PMID:25190112
Pml39	YML107C			x			Mother	membrane	increased	PMID:26351681
Pmp1	YCR024C-A			x			Daughter	membrane
Prb1	YEL060C			x			Daughter	other
Pry3	YJL078C			x			Daughter	other
Psb1	YOR188W			x			Daughter	membrane
Psg1	YKL077W						Mother	membrane
Pst1	YDR055W			x			Mother	membrane
Ptr2	YKR093W			x			Daughter	membrane
Puf6	YDR496C			x			Mother	other
Pxp1	YEL020C			x			Mother	other	increased	PMID:26456335
Rai1	YGL246C			x			Mother	other	increased	PMID:26456335
Rcy1	YJL204C			x			Mother	other
Rgi1	YER067W			x			Daughter	membrane
Rgt1	YKL038W			x			Daughter	other
Rnr1	YER070W			x			Mother	other	decreased	PMID:28495531
Rpl7a	YGL076C			x			Mother	other	increased	PMID:26351681
Rpm2	YML091C			x			Daughter	other
Rrp40	YOL142W				x		Mother	other
Rse1	YML049C			x			Daughter	other
Rsf2	YJR127C			x			Daughter	other
Rsn1	YMR266W				x		Mother	membrane
Rtc3	YHR087W			x			Daughter	other
Rtn2	YDL204W	x					Mother	membrane
Sam35	YHR083W			x			Daughter	membrane
Scw10	YMR305C				x		Mother	other
Scw4	YGR279C			x	x		Mother	other	increased	PMID:26456335
Sed1	YDR077W			x			Mother	membrane
Sim1	YIL123W				x		Mother	other
Sla1	YBL007C			x			Daughter	cell cortex	decreased	PMID:33790287
Sna2	YDR525W-A			x			Mother	membrane
Snf7	YLR025W			x			Mother	membrane	decreased	PMID:33790287
Snq2	YDR011W		x	x	x	x	Mother	membrane
Sol4	YGR248W			x			Daughter	other
Srb8	YCR081W			x			Mother	other	decreased	PMID:33790287
Srm1	YGL097W			x			Daughter	other
Srs2	YJL092W			x			Daughter	other	decreased	PMID:11290710
Sso2	YMR183C				x		Mother	membrane
Ste2	YFL026W				x		Mother	membrane
Stf2	YGR008C			x			Daughter	other	decreased	PMID:23837470
Sur1	YPL057C			x			Mother	membrane
Sur7	YML052W			x			Mother	membrane
Svl3	YPL032C			x			Daughter	cell cortex
Tat1	YBR069C			x	x	x	Mother	membrane
Tcb1	YOR086C	x			x		Mother	membrane
Tcb2	YNL087W				x		Mother	membrane
Tcb3	YML072C	x		x	x		Mother or daughter	membrane
Tdh1	YJL052W			x			Daughter	membrane
Tgl3	YMR313C			x			Mother	other
Thr1	YHR025W	x	x	x			Mother	other
Tim23	YNR017W			x			Daughter	membrane
Tma17	YDL110C			x			Daughter	other
Toh1	YJL171C				x		Mother	membrane
Tom20	YGR082W			x			Daughter	membrane
Top1	YOL006C					x	Mother	other
Tos1	YBR162C	x			x		Mother	other
Tpo1	YLL028W			x			Mother	membrane	decreased	PMID: 20657593
Tpo3	YPR156C			x	x		Mother	membrane	increased	PMID:26456335
Tup1	YCR084C			x			Daughter	other	decreased	PMID:33790287
Ubx3	YDL091C			x			Mother	other
Upf3	YGR072W			x			Mother	other
Utr2	YEL040W				x		Mother	membrane
Vac8	YEL013W			x			Mother	membrane	decreased	PMID:18690010
Vfa1	YER128W			x			Mother	other	increased	PMID:26456335
Vht1	YIL173W					x	Mother	membrane
Vma5	YKL080W			x			Mother	membrane	decreased	PMID:18690010
Vma6	YLR447C			x			Mother	membrane	decreased	PMID: 20657593
Vps24	YKL041W			x			Mother	membrane	increased	PMID:26456335
Vps60	YDR486C			x			Mother	membrane	increased	PMID:26456335
Yeh1	YLL012W			x			Mother	membrane	increased	PMID:26456335
yer053c-a	yer053c-a			x			Daughter	membrane
Ygp1	YNL160W				x		Mother	other
Ygr026w	YGR026W			x			Mother	membrane
ylr035c-a	ylr035c-a			x			Daughter	other
ylr271w	ylr271w			x			Daughter	other
Yml018c	YML018C			x			Mother	membrane	increased	PMID:33790287
ymr295c	ymr295c			x			Daughter	other
Yor1	YGR281W				x	x	Mother	membrane
Ypq1	YOL092W			x			Mother	membrane
Ypt6	YLR262C			x			Mother	membrane	increased	PMID:18340043
Yro2	YBR054W			x	x	x	Mother	membrane	increased	PMID:26456335
Zps1	YOL154W				x		Mother	other
Zrt1	YGL255W	x		x	x		Mother	membrane
*Genes annotated with the "membrane" GO term (GO:0016020) in computationally derived SGD data, or with child terms containing "membrane" in manually curated SGD data, are designated as “membrane”. Genes annotated with the "cell cortex" GO term (GO:0016020) in computationally derived SGD data, or with child terms containing "cell cortex" in manually curated SGD data, are designated as “cell cortex…
**SGD database information for null S288C strains except for PMA1 RLS phenotype that was determined in a mutant with reduction of function (Allele: pma1-105). Where different analyses yielded opposing results, the phenotype with the greater number of reports was selected.
***PMID related to RLS phenotype. Only one PMID associated with each gene is shown.
