# Supplementary material for: Cell membrane asymmetries and cellular aging
Source: Biochem J. 2025 Oct 9;482(20):1517–29. doi: 10.1042/BCJ20253265 (PMC12687462; doi:10.1042/BCJ20253265)
Supplement: Online supplementary table 2 [file bcj-482-20-BCJ20253265-s003.xlsx]

## Sheet: Supplementary table 2
Supplementary table 2. Asymmetric segregated membrane proteins that modulates RLS
Gene	Systematic gene name	Description *
ATP1	YBL099W	Alpha subunit of the F1 sector of mitochondrial F1F0 ATP synthase; which is a large, evolutionarily conserved enzyme complex required for ATP synthesis; F1 translationally regulates ATP6 and ATP8 expression to achieve a balanced output of ATP synthase genes encoded in nucleus and mitochondria; phosphorylated; N-terminally propionylated in vivo
ATP2	YJR121W	Beta subunit of the F1 sector of mitochondrial F1F0 ATP synthase; which is a large, evolutionarily conserved enzyme complex required for ATP synthesis; F1 translationally regulates ATP6 and ATP8 expression to achieve a balanced output of ATP synthase genes encoded in nucleus and mitochondria; phosphorylated
CAN1	YEL063C	Plasma membrane arginine permease; transceptor that senses extracellular basic amino acids; negative regulator of biofilm formation; requires phosphatidyl ethanolamine (PE) for localization, exclusively associated with lipid rafts; mutation confers canavanine resistance; CAN1 has a paralog, ALP1, that arose from the whole genome duplication
CRH1	YGR189C	Chitin transglycosylase; functions in the transfer of chitin to beta(1-6) and beta(1-3) glucans in the cell wall; similar and functionally redundant to Utr2; localizes to sites of polarized growth; expression induced by cell wall stress
CTR1	YPR124W	High-affinity copper transporter of plasma membrane; mediates nearly all copper uptake under low copper conditions; transcriptionally induced at low copper levels and degraded at high copper levels; protein increases in abundance and relocalizes from nucleus to plasma membrane upon DNA replication stress; human homolog SLC31A1 can complement a yeast ctr1 ctr3 double deletion
DID2	YKR035W-A	Class E protein of the vacuolar protein-sorting (Vps) pathway; binds Vps4p and directs it to dissociate ESCRT-III complexes; forms a functional and physical complex with Ist1p; human ortholog may be altered in breast tumors
FCY2	YER056C	Purine-cytosine permease; mediates purine (adenine, guanine, and hypoxanthine) and cytosine accumulation; relative distribution to the vacuole increases upon DNA replication stress
FET3	YMR058W	Ferro-O2-oxidoreductase; multicopper oxidase that oxidizes ferrous (Fe2+) to ferric iron (Fe3+) for subsequent cellular uptake by transmembrane permease Ftr1p; required for high-affinity iron uptake and involved in mediating resistance to copper ion toxicity, belongs to class of integral membrane multicopper oxidases; protein abundance increases in response to DNA replication stress
FKS1	YLR342W	Catalytic subunit of 1,3-beta-D-glucan synthase; transfers glucose from UDP-glucose to growing chains of glucan via β-1,3-glycosidic linkages, translocating polymerized β-1,3-glucan to the extracellular space; role in cell wall synthesis and maintenance; functionally redundant with alternate catalytic subunit Gsc2p; activity regulated by Rho1p, a subunit of the synthase complex; localizes to site…
FMP42	YMR221C	Putative protein of unknown function; the authentic, non-tagged protein is detected in highly purified mitochondria in high-throughput studies; physical interaction with Atg27p suggests a possible role in autophagy; targeted to vacuole via AP-3 pathway
FTR1	YER145C	High affinity iron permease; involved in the transport of iron across the plasma membrane; forms complex with Fet3p; expression is regulated by iron; protein abundance increases in response to DNA replication stress
GAS1	YMR307W	Beta-1,3-glucanosyltransferase required for cell wall assembly; also has role in transcriptional silencing; localizes to cell surface via glycosylphosphatidylinositol (GPI) anchor, also found at nuclear periphery; genetic interactions with histone H3 lysine acetyltransferases GCN5 and SAS3 indicate functions for Gas1p in DNA damage response and cell cycle regulation; protein demonstrates amyloid …
HSP12	YFL014W	Plasma membrane protein involved in maintaining membrane organization; involved in maintaining organization during stress conditions; induced by heat shock, oxidative stress, osmostress, stationary phase, glucose depletion, oleate and alcohol; protein abundance increased in response to DNA replication stress and dietary restriction; regulated by the HOG and Ras-Pka pathways; required for dietary …
HXT2	YMR011W	High-affinity glucose transporter of the major facilitator superfamily; expression is induced by low levels of glucose and repressed by high levels of glucose
HXT4	YHR092C	High-affinity glucose transporter; member of the major facilitator superfamily, expression is induced by low levels of glucose and repressed by high levels of glucose; HXT4 has a paralog, HXT7, that arose from the whole genome duplication
ITR1	YDR497C	Myo-inositol transporter; member of the sugar transporter superfamily; expression is repressed by inositol and choline via Opi1p and derepressed via Ino2p and Ino4p; relative distribution to the vacuole increases upon DNA replication stress; ITR1 has a paralog, ITR2, that arose from the whole genome duplication
MEP2	YNL142W	Ammonium permease involved in regulation of pseudohyphal growth; belongs to Mep-Amt-Rh family of well-conserved ammonium (NH4+) transporters that includes human Rh factors; expression is under nitrogen catabolite repression regulation; activity is controlled by phospho-silencing; phosphorylation of Mep2 mediated by Npr1; dephosphorylation involves Psr1p and Psr2p; Twin-His motif ensures transport…
MUP3	YHL036W	Low affinity methionine permease; similar to Mup1p
NUM1	YDR150W	Protein required for nuclear migration; component of the mitochondria-ER-cortex-anchor (MECA); required for the association of mitochondria with the cell cortex and for accurate distribution of mitochondrial network; interacts with Mdm36p to link the ER and mitochondria at the cortex; localizes to the mother cell cortex and the bud tip; may mediate interactions of dynein and cytoplasmic microtubu…
PIL1	YGR086C	Eisosome core component involved in endocytosis; mitochondria phosphoprotein that localizes to the outer membrane and is involved in maintaining mitochondrial morphology and mitophagy; phosphorylated (T233) upon Pkc1p hyperactivation in a Slt2p MAPK-dependent fashion; null mutant shows activation of Pkc1p/Ypk1p stress resistance pathways; BAR domain family member; protein increases in abundance a…
PMA1	YGL008C	Plasma membrane P2-type H+-ATPase; pumps protons out of cell; major regulator of cytoplasmic pH and plasma membrane potential; long-lived hexameric protein asymmetrically distributed at plasma membrane between mother cells and buds; accumulates at high levels in mother cells during aging, buds emerge with very low levels of Pma1p, newborn cells have low levels of Pma1
PML39	YML107C	Protein required for nuclear retention of unspliced pre-mRNAs; required along with Mlp1p and Pml1p; anchored to the nuclear pore complex through an interaction between its bimodular nuclear basket-interaction domain (NuBaID) and Mlp1p and Mlp2p; localizes to the nuclear basket enables linkage between subpopulations of Mlp1p; associates with the subset of nuclear pores farthest from the nucleolus;
SLA1	YBL007C	Cytoskeletal protein binding protein; required for assembly of the cortical actin cytoskeleton; interacts with proteins regulating actin dynamics and proteins required for endocytosis; found in the nucleus and cell cortex; has 3 SH3 domains
SNF7	YLR025W	One of four core subunits of the ESCRT-III complex; involved in the sorting of transmembrane proteins into the multivesicular body (MVB) pathway; recruited from the cytoplasm to endosomal membranes; subunit of the endosomal sorting complex required for transport III (ESCRT-III) that forms flat spirals on lipid monolayers as part of the complexes role in driving membrane abscission
TPO1	YLL028W	Polyamine transporter of the major facilitator superfamily; member of the 12-spanner drug:H(+) antiporter DHA1 family; recognizes spermine, putrescine, and spermidine; catalyzes uptake of polyamines at alkaline pH and excretion at acidic pH; during oxidative stress exports spermine, spermidine from the cell, which controls timing of expression of stress-responsive genes; phosphorylation enhances …
TPO3	YPR156C	Polyamine transporter of major facilitator superfamily; member of 12-spanner drug:H(+) antiporter DHA1 family; specific for spermine; localizes to plasma membrane; targeted to vacuole via AP-3 pathway; TPO3 has a paralog, TPO2, that arose from the whole genome duplication
VAC8	YEL013W	Vacuole-specific Myo2p receptor; Myo2p-Vac17p-Vac8p transport complex subunit required for vacuolar inheritance; mediates anchoring of phosphatidylinositol 3-kinase complex I (PIK3C3-C1) to autophagosome; required with Atg13p for the vesicle closure step of the cytoplasm-to-vacuole (CVT) pathway, for homotypic vacuole-vacuole fusion and for nucleus-vacuole junction formation with Nvj1p; contains …
VMA5	YKL080W	Subunit C of the V1 peripheral membrane domain of V-ATPase; part of the electrogenic proton pump found throughout the endomembrane system; required for the V1 domain to assemble onto the vacuolar membrane; the V1 peripheral membrane domain of vacuolar H+-ATPase (V-ATPase) has eight subunits
VMA6	YLR447C	Subunit of the V0 integral membrane domain of V-ATPase; part of the electrogenic proton pump found in the endomembrane system; required for V1 domain assembly on the vacuolar membrane; the V0 integral membrane domain of vacuolar H+-ATPase (V-ATPase) has five subunits
VPS24	YKL041W	One of four subunits of the ESCRT-III complex; forms an endosomal sorting complex required for transport III (ESCRT-III) subcomplex with Did4p; involved in the sorting of transmembrane proteins into the multivesicular body (MVB) pathway
VPS60	YDR486C	One of four subunits of the ESCRT-III complex; forms an endosomal sorting complex required for transport III (ESCRT-III) subcomplex with Did4p; involved in the sorting of transmembrane proteins into the multivesicular body (MVB) pathway
YEH1	YLL012W	Steryl ester hydrolase; one of three gene products (Yeh1p, Yeh2p, Tgl1p) responsible for steryl ester hydrolase activity and involved in sterol homeostasis; localized to lipid particle membranes; YEH1 has a paralog, YEH2, that arose from the whole genome duplication
YML018C	YML018C	Protein of unknown function; green fluorescent protein (GFP)-fusion protein localizes to the membrane of the vacuole; physical interaction with Atg27p suggests a possible role in autophagy; YML018C is not an essential gene; relative distribution to the vacuolar membrane decreases upon DNA replication stress
YPT6	YLR262C	Rab family GTPase; required for endosome-to-Golgi, intra-Golgi retrograde, and retrograde Golgi-to-ER transport; GTP-bound Ypt6p temporarily localizes to the Golgi, and dissociates from the membrane into its GDP-bound cytosolic form after Gyp6p GAP is recruited by Ypt32p, a late Golgi GTPase; required for anterograde trafficking of Atg9p to the PAS during starvation-induced autophagy under heat s…
YRO2	YBR054W	Protein with a putative role in response to acid stress; null mutant is sensitive to acetic acid; transcription is regulated by Haa1p and induced in the presence of acetic acid; protein observed in plasma membrane foci in the presence of acetic acid; the authentic, non-tagged protein is detected in a phosphorylated state in highly purified mitochondria in high-throughput studies
* obtained from SGD
